# Supplementary material for: Proactive Screening Beliefs in Chinese High-Risk Patients of Panvascular Disease from the Perspective of Health Belief Model: A Qualitative Study
Source: Healthcare (Basel). 2026 Jun 18;14(12):1766. doi: 10.3390/healthcare14121766 (PMC13300550; doi:10.3390/healthcare14121766)
Supplement: Supplementary file 1 [file healthcare-14-01766-s001.zip]

Archive with 1 entries (1 files):
- healthcare-4284410-supplementary.pdf
